# Supplementary material for: Establishment of a free-mating, long-standing and highly productive laboratory colony of Anopheles darlingi from the Peruvian Amazon
Source: Malar J. 2015 May 30;14:227. doi: 10.1186/s12936-015-0733-0 (PMC4465318; doi:10.1186/s12936-015-0733-0)
Supplement: Additional file 1: — Video of natural copulation under laboratory conditions in An. darlingi F 1 adults (A) and F 14 adults (B). [file 12936_2015_733_MOESM1_ESM.zip]

Archive with 2 entries (2 files):
- Additional file 1/Additional file 1A.avi
- Additional file 1/Additional file 1B.mp4
